# Supplementary material for: Stable Carbon Isotope Evidence for Neolithic and Bronze Age Crop Water Management in the Eastern Mediterranean and Southwest Asia
Source: PLoS One. 2015 Jun 10;10(6):e0127085. doi: 10.1371/journal.pone.0127085 (PMC4464649; doi:10.1371/journal.pone.0127085)
Supplement: S1 Table — (CSV) [file pone.0127085.s001.csv]

Site	Taxon	δ¹³C mean (‰)	δ¹³C standard deviation (‰)	δ¹³C air (‰) (AIRCO2 LOESS)	Δ¹³C (‰)	Chemical treatment	Additional sample details	Sample period (if available)	Accession number
Abu Hureyra	Hordeum sativum	-24.75	n/a	-6.54	18.67	ABA			ABU66
Abu Hureyra	Hordeum sativum	-22.84	n/a	-6.54	16.68	ABA			ABU68
Abu Hureyra	Hordeum sativum	-22.75	n/a	-6.54	16.59	ABA			ABU81
Abu Hureyra	Hordeum sativum	-21.91	0.11	-6.54	15.72	ABA			ABU74
Abu Hureyra	Hordeum sativum	-21.79	0.15	-6.54	15.59	ABA			ABU80
Abu Hureyra	Hordeum sativum	-21.45	0.14	-6.54	15.24	ABA			ABU77
Abu Salabikh	Hordeum vulgare	-24.76	0.13	-6.37	18.86	ABA	2464	Early Dynastic III	ABS01
Abu Salabikh	Hordeum vulgare	-24.65	n/a	-6.37	18.74	ABA	3316		ABS09
Abu Salabikh	Hordeum vulgare	-24.13	n/a	-6.37	18.2	ABA	5607		ABS05
Abu Salabikh	Hordeum vulgare	-24.1	0.18	-6.37	18.16	none	3317		ABS11
Abu Salabikh	Hordeum vulgare	-24.08	n/a	-6.37	18.14	ABA	3314		ABS14
Abu Salabikh	Hordeum vulgare	-24.06	n/a	-6.37	18.12	ABA	2433	Early Dynastic III	ABS07
Abu Salabikh	Hordeum vulgare	-23.95	n/a	-6.37	18.01	ABA	3312		ABS12
Abu Salabikh	Hordeum vulgare	-23.83	n/a	-6.37	17.89	ABA	3313		ABS08
Abu Salabikh	Hordeum vulgare	-23.78	n/a	-6.37	17.83	ABA	3315		ABS13
Abu Salabikh	Hordeum vulgare	-23.56	0.16	-6.37	17.6	none	2141		ABS10
Abu Salabikh	Hordeum vulgare	-23.52	n/a	-6.37	17.56	ABA	3308		ABS06
Abu Salabikh	Hordeum vulgare	-23.18	0.84	-6.37	17.2	ABA	8304		ABS15
Abu Salabikh	Triticum dicoccum	-24.57	n/a	-6.37	18.66	ABA	2464	Early Dynastic III	ABS03
Abu Salabikh	Triticum monococcum	-24.46	0.05	-6.37	18.54	ABA	2464	Early Dynastic III	ABS02
Abu Salabikh	Triticum monococcum/dicoccum	-24.56	n/a	-6.37	18.65	ABA	2464	Early Dynastic III	ABS04
Ain Ghazal	Hordeum vulgare	-23.43	n/a	-6.55	17.29	ABA			AGH158G
Ain Ghazal	Hordeum vulgare	-23.4	n/a	-6.55	17.26	ABA	8		AGH161G
Ain Ghazal	Hordeum vulgare	-23.36	n/a	-6.55	17.21	ABA			AGH154G
Ain Ghazal	Hordeum vulgare	-23.3	n/a	-6.55	17.15	ABA			AGH160G
Ain Ghazal	Hordeum vulgare	-23.28	n/a	-6.55	17.14	ABA			AGH155G
Ain Ghazal	Hordeum vulgare	-23.28	n/a	-6.55	17.13	ABA	57	Middle PPNB-3	AGH156G
Ain Ghazal	Hordeum vulgare	-23.09	n/a	-6.55	16.94	ABA	155		AGH153G
Ain Ghazal	Hordeum vulgare	-23.05	n/a	-6.55	16.89	ABA			AGH157G
Ain Ghazal	Hordeum vulgare	-22.86	0.06	-6.55	16.7	ABA	56		AGH159G
Ain Ghazal	Lens culinaris	-22.16	n/a	-6.55	15.96	ABA		Late PPNB	AGH163L
Ain Ghazal	Lens culinaris	-21.91	n/a	-6.55	15.71	ABA		Late PPNB?	AGH162L
Ain Ghazal	Pisum sativum	-23.26	n/a	-6.55	17.11	ABA	57	Middle PPNB-3	AGH164P
Ain Ghazal	Pisum sativum	-22.57	0.25	-6.55	16.39	ABA	129		AGH165P
Ain Ghazal	Pisum sativum	-21.96	n/a	-6.55	15.76	ABA	161		AGH166P
Ain Ghazal	Pisum sativum	-21.94	n/a	-6.55	15.74	ABA	164		AGH167P
Ain Ghazal	Pisum sativum	-21.56	0.23	-6.55	15.35	ABA	214		AGH168P
Assiros Toumba	Hordeum vulgare	-24.71	n/a	-6.48	18.69	ABA	4369		ASI10G
Assiros Toumba	Hordeum vulgare	-24.69	n/a	-6.48	18.67	ABA	3536		ASI08G
Assiros Toumba	Hordeum vulgare	-24.35	n/a	-6.48	18.32	ABA	5121		ASI14G
Assiros Toumba	Hordeum vulgare	-24.34	n/a	-6.48	18.3	ABA	4339		ASI09G
Assiros Toumba	Hordeum vulgare	-24.32	n/a	-6.48	18.29	ABA	5105		ASI12G
Assiros Toumba	Hordeum vulgare	-24.25	n/a	-6.48	18.21	ABA	3539		ASI30G
Assiros Toumba	Hordeum vulgare	-24.08	n/a	-6.48	18.04	ABA	5092		ASI18G
Assiros Toumba	Hordeum vulgare	-24.07	0.11	-6.48	18.03	ABA	3215		ASI16G
Assiros Toumba	Hordeum vulgare	-23.94	n/a	-6.48	17.89	ABA	5108		ASI19G
Assiros Toumba	Hordeum vulgare	-23.91	n/a	-6.48	17.86	ABA	5047		ASI11G
Assiros Toumba	Hordeum vulgare	-23.78	n/a	-6.48	17.72	ABA	5116		ASI13G
Assiros Toumba	Hordeum vulgare	-23.77	0	-6.48	17.71	ABA	2624		ASI03G
Assiros Toumba	Hordeum vulgare	-23.62	n/a	-6.48	17.55	ABA	2534		ASI15G
Assiros Toumba	Hordeum vulgare	-23.52	0.05	-6.48	17.45	ABA	2670		ASI05G
Assiros Toumba	Hordeum vulgare	-23.44	n/a	-6.48	17.37	ABA	2697		ASI06G
Assiros Toumba	Hordeum vulgare	-23.42	n/a	-6.48	17.35	ABA	2695		ASI07G
Assiros Toumba	Lens culinaris	-25.82	0.09	-6.48	19.86	ABA	4349		ASI04L
Assiros Toumba	Lens culinaris	-22.61	0.25	-6.48	16.5	ABA	2624		ASI17L
Assiros Toumba	Triticum diococcum	-23.51	n/a	-6.48	17.44	none			ASI630EM
Assiros Toumba	Triticum diococcum	-23.26	n/a	-6.48	17.18	none	Pit 202		ASI3219EM
Assiros Toumba	Triticum diococcum	-23.12	n/a	-6.48	17.03	none	Pit 141		ASI4656EM
Assiros Toumba	Triticum diococcum	-23.09	n/a	-6.48	17	none	NW2		ASI2700EM
Assiros Toumba	Triticum diococcum	-23.08	n/a	-6.48	16.99	none	Floor SE1		ASI2308EM
Assiros Toumba	Triticum diococcum	-23.08	n/a	-6.48	16.99	none	Pit R1		ASI2591EM
Assiros Toumba	Triticum diococcum	-23.01	n/a	-6.48	16.92	none			ASI1136EM
Assiros Toumba	Triticum diococcum	-23	n/a	-6.48	16.91	none			ASI1021EM
Assiros Toumba	Triticum diococcum	-22.82	n/a	-6.48	16.72	none	Pit J		ASI5120EM
Assiros Toumba	Triticum diococcum	-22.81	n/a	-6.48	16.71	none	Floor E		ASI5080EM
Assiros Toumba	Triticum diococcum	-22.78	n/a	-6.48	16.68	none	Bin A		ASI5035EM
Assiros Toumba	Triticum diococcum	-22.73	n/a	-6.48	16.63	none			ASI735EM
Assiros Toumba	Triticum diococcum	-22.69	n/a	-6.48	16.59	none	Bin B		ASI4224EM
Assiros Toumba	Triticum diococcum	-22.53	n/a	-6.48	16.42	none	NW1		ASI2691EM
Assiros Toumba	Triticum diococcum	-22.45	n/a	-6.48	16.34	none			ASI907EM
Assiros Toumba	Triticum diococcum	-22.38	n/a	-6.48	16.26	none	Floor NE		ASI5126EM
Assiros Toumba	Triticum monococcum	-24.19	n/a	-6.48	18.15	none			ASI1007EK
Assiros Toumba	Triticum monococcum	-24.06	n/a	-6.48	18.01	none	Bin X		ASI2648EK
Assiros Toumba	Triticum monococcum	-23.96	n/a	-6.48	17.91	none	Bin E		ASI2427EK
Assiros Toumba	Triticum monococcum	-23.92	n/a	-6.48	17.87	none			ASI906EK
Assiros Toumba	Triticum monococcum	-23.77	n/a	-6.48	17.71	none			ASI3202EK
Assiros Toumba	Triticum monococcum	-23.76	n/a	-6.48	17.7	none	Bin P		ASI2565EK
Assiros Toumba	Triticum monococcum	-23.74	n/a	-6.48	17.68	none	Bin M		ASI2540EK
Assiros Toumba	Triticum monococcum	-23.59	n/a	-6.48	17.52	none	Bin L		ASI2506EK
Assiros Toumba	Triticum monococcum	-23.58	n/a	-6.48	17.51	none	Pit 203		ASI3529EK
Assiros Toumba	Triticum monococcum	-23.56	n/a	-6.48	17.49	none	Bin U		ASI2637EK
Assiros Toumba	Triticum monococcum	-23.52	n/a	-6.48	17.45	none	Bin A		ASI2292EK
Assiros Toumba	Triticum monococcum	-23.49	n/a	-6.48	17.42	none			ASI1115EK
Assiros Toumba	Triticum monococcum	-23.48	n/a	-6.48	17.41	none	Bin G		ASI2469EK
Assiros Toumba	Triticum monococcum	-23.48	n/a	-6.48	17.41	none	SC 7b		ASI2593EK
Assiros Toumba	Triticum monococcum	-23.45	n/a	-6.48	17.38	none			ASI1000EK
Assiros Toumba	Triticum monococcum	-23.45	n/a	-6.48	17.38	none			ASI1026EK
Assiros Toumba	Triticum monococcum	-23.44	n/a	-6.48	17.37	none	Bin H		ASI2455EK
Assiros Toumba	Triticum monococcum	-23.42	n/a	-6.48	17.35	none	Basket C		ASI2459EK
Assiros Toumba	Triticum monococcum	-23.32	n/a	-6.48	17.24	none	Bin G		ASI2496EK
Assiros Toumba	Triticum monococcum	-23.29	n/a	-6.48	17.21	none			ASI965EK
Assiros Toumba	Triticum monococcum	-23.23	n/a	-6.48	17.15	none	SE 4		ASI2545EK
Assiros Toumba	Triticum monococcum	-23.2	n/a	-6.48	17.12	none	Street A		ASI4396EK
Assiros Toumba	Triticum monococcum	-23.11	n/a	-6.48	17.02	none			ASI927EK
Assiros Toumba	Triticum monococcum	-22.96	n/a	-6.48	16.87	none			ASI739EK
Assiros Toumba	Triticum Spelta	-23.37	n/a	-6.48	17.3	none	Pit R1		ASI2591SP
Assiros Toumba	Triticum Spelta	-23.31	n/a	-6.48	17.23	none	Pit 108		ASI4206SP
Assiros Toumba	Triticum Spelta	-23.21	n/a	-6.48	17.13	none			ASI630SP
Assiros Toumba	Triticum Spelta	-23.11	n/a	-6.48	17.02	none			ASI1136SP
Assiros Toumba	Triticum Spelta	-23.1	n/a	-6.48	17.01	none	Pit 202		ASI3219SP
Assiros Toumba	Triticum Spelta	-23.03	n/a	-6.48	16.94	none	Floor E		ASI5080SP
Assiros Toumba	Triticum Spelta	-23	n/a	-6.48	16.91	none			ASI735SP
Assiros Toumba	Triticum Spelta	-22.95	n/a	-6.48	16.86	none			ASI907SP
Assiros Toumba	Triticum Spelta	-22.9	n/a	-6.48	16.81	none			ASI1021SP
Assiros Toumba	Triticum Spelta	-22.71	n/a	-6.48	16.61	none	Pit J		ASI5120SP
Assiros Toumba	Triticum Spelta	-22.31	n/a	-6.48	16.19	none	NW1		ASI2691SP
Assiros Toumba	Vicia eriliva	-25.86	n/a	-6.48	19.9	ABA	2221		ASI01V
Assiros Toumba	Vicia eriliva	-25.65	0.07	-6.48	19.67	ABA	2569		ASI02V
Assiros Toumba	Vicia eriliva	-24.18	n/a	-6.48	18.14	ABA	4201		ASI29V
Çatalhöyük	Hordeum vulgare	-21.84	n/a	-6.6	15.58	ABA	11	1227	CAT185
Çatalhöyük	Hordeum vulgare	-22.97	0.29	-6.6	16.75	ABA	6030	11900	CAT190
Çatalhöyük	Hordeum vulgare	-22.33	n/a	-6.6	16.09	ABA	3	E VI 50	CAT207
Çatalhöyük	Hordeum vulgare	-21.5	n/a	-6.6	15.23	ABA	7	E VII 24	CAT208
Çatalhöyük	Hordeum vulgare	-21.46	n/a	-6.6	15.19	ABA	6	E VI 24	CAT206
Çatalhöyük	Lens culinaris	-23.48	n/a	-6.6	17.28	ABA	none	1314	CAT179
Çatalhöyük	Lens culinaris	-23.01	n/a	-6.6	16.8	ABA	144	1344	CAT186
Çatalhöyük	Pisum sativum	-23.45	0.07	-6.6	17.25	ABA	31	E VI 25	CAT222
Çatalhöyük	Pisum sativum	-22.66	n/a	-6.6	16.43	ABA	32	A II 1	CAT210
Çatalhöyük	Pisum sativum	-22.15	n/a	-6.6	15.9	ABA	8505	16498	CAT187
Çatalhöyük	Pisum sativum	-21.77	n/a	-6.6	15.5	ABA		E IV	CAT211
Çatalhöyük	Pisum sativum	-21.73	n/a	-6.6	15.47	ABA	6070	11911	CAT194
Çatalhöyük	Pisum sativum	-20.84	0.11	-6.6	14.55	ABA	66	E V 8	CAT225
Çatalhöyük	Triticum aestivum/durum	-23.09	n/a	-6.6	16.88	ABA	6058	11906	CAT193
Çatalhöyük	Triticum aestivum/durum	-22.64	n/a	-6.6	16.41	ABA	2	E VII 25	CAT216
Çatalhöyük	Triticum aestivum/durum	-22.33	n/a	-6.6	16.09	ABA	38	E VI 2	CAT220
Çatalhöyük	Triticum dicoccum	-24.26	0.07	-6.6	18.1	ABA	5	A VI 3	CAT209
Çatalhöyük	Triticum dicoccum	-23.85	0.06	-6.6	17.67	ABA	29	E VI 1	CAT215
Çatalhöyük	Triticum dicoccum	-22.86	n/a	-6.6	16.64	ABA	34	E VI 1	CAT214
Çatalhöyük	Triticum monococcum	-22.29	n/a	-6.6	16.05	ABA	21	E VI 17	CAT219
Çatalhöyük	Triticum monococcum	-22.18	n/a	-6.6	15.93	ABA	45	E VI 17	CAT218
Çatalhöyük	Triticum monococcum	-22.18	n/a	-6.6	15.93	ABA	37	E VI 17	CAT217
Çatalhöyük	Triticum monococcum/dicoccum	-23.43	0.33	-6.6	17.24	ABA	1	E VII 34	CAT224
Çatalhöyük	Triticum monococcum/dicoccum	-22.92	n/a	-6.6	16.71	ABA	8413	16480	CAT189
Çatalhöyük	Triticum monococcum/dicoccum	-22.53	n/a	-6.6	16.3	ABA	8413	16480	CAT188
Khirbet Fâris	Hordeum vulgare	-23.73	0.01	-6.38	17.76	none	35a	5 - 9th C.	KHF37
Khirbet Fâris	Hordeum vulgare	-23.67	n/a	-6.38	17.7	ABA	35a	5 - 9th C.	KHF05
Khirbet Fâris	Hordeum vulgare	-23.62	n/a	-6.43	17.6	ABA	270	13th C.	KHF23
Khirbet Fâris	Hordeum vulgare	-23.42	n/a	-6.38	17.45	ABA	198	5 - 13th C.	KHF07
Khirbet Fâris	Hordeum vulgare	-23.1	n/a	-6.38	17.12	ABA	272	5 - 13th C.	KHF09
Khirbet Fâris	Hordeum vulgare	-22.85	n/a	-6.38	16.85	ABA	73	5 - 9th C.	KHF01
Khirbet Fâris	Hordeum vulgare	-22.79	0.04	-6.43	16.74	none	246		KHF34
Khirbet Fâris	Hordeum vulgare	-22.72	0.06	-6.43	16.67	none	256		KHF33
Khirbet Fâris	Hordeum vulgare	-22.5	n/a	-6.38	16.49	ABA	260	5 - 13th C.	KHF08
Khirbet Fâris	Hordeum vulgare	-22.5	n/a	-6.43	16.44	ABA	xxx	13th C.	KHF19
Khirbet Fâris	Hordeum vulgare	-22.09	n/a	-6.43	16.02	ABA	263	13th C.	KHF26
Khirbet Fâris	Hordeum vulgare	-21.88	n/a	-6.38	15.84	ABA	45	5 - 9th C.	KHF02
Khirbet Fâris	Lens culinaris	-21.57	n/a	-6.38	15.52	none	262	5 - 9th C.	KHF40
Khirbet Fâris	Lens culinaris	-21.53	n/a	-6.43	15.43	ABA	xxx	13th C.	KHF21
Khirbet Fâris	Lens culinaris	-21.34	n/a	-6.43	15.24	none	246		KHF38
Khirbet Fâris	Triticum aestivum	-22.01	n/a	-6.38	15.98	ABA	272	5 - 13th C.	KHF13
Khirbet Fâris	Triticum aestivum	-21.77	n/a	-6.38	15.73	ABA	45	5 - 9th C.	KHF03
Khirbet Fâris	Triticum aestivum	-21.67	n/a	-6.38	15.63	ABA	198	5 - 13th C.	KHF11
Khirbet Fâris	Triticum aestivum	-21.56	n/a	-6.38	15.51	ABA	260	5 - 13th C.	KHF16
Khirbet Fâris	Triticum aestivum	-20.88	n/a	-6.43	14.75	none	246		KHF35
Khirbet Fâris	Triticum aestivum/durum	-22.72	0.07	-6.38	16.72	ABA	35a	5 - 9th C.	KHF06
Khirbet Fâris	Triticum aestivum/durum	-21.69	n/a	-6.43	15.59	ABA	274	13th C.	KHF27
Khirbet Fâris	Triticum durum	-22.23	n/a	-6.38	16.21	ABA	45	5 - 9th C.	KHF04
Khirbet Fâris	Triticum durum	-22.01	n/a	-6.38	15.98	ABA	198	5 - 13th C.	KHF10
Khirbet Fâris	Triticum durum	-21.94	n/a	-6.43	15.86	ABA	270	13th C.	KHF14
Khirbet Fâris	Triticum durum	-21.91	n/a	-6.38	15.88	ABA	272	5 - 13th C.	KHF24
Khirbet Fâris	Triticum durum	-21.8	n/a	-6.38	15.76	ABA	260	5 - 13th C.	KHF17
Khirbet Fâris	Triticum durum	-21.19	n/a	-6.43	15.08	ABA	263	13th C.	KHF29
Khirbet Fâris	Vicia eriliva	-22.54	n/a	-6.38	16.53	ABA	73	5 - 9th C.	KHF31
Khirbet Fâris	Vicia eriliva	-22.17	0.09	-6.43	16.09	none	131	13th C.	KHF39
Khirbet Fâris	Vicia eriliva	-22.13	n/a	-6.43	16.05	ABA	xxx	13th C.	KHF22
Khirbet Fâris	Vicia eriliva	-21.93	0.13	-6.43	15.84	none	256		KHF32
Khirbet Fâris	Vicia eriliva	-21.72	n/a	-6.43	15.63	ABA	263	13th C.	KHF30
Khirbet Fâris	Vicia eriliva	-21.47	0.03	-6.43	15.36	none	280		KHF36
Tell Brak	Hordeum vulgare	-23.33	n/a	-6.38	17.35	ABA	01/380	Northern Early Uruk	TBR24
Tell Brak	Hordeum vulgare	-23.47	n/a	-6.38	17.5	ABA	01/375	Northern Early Uruk	TBR22
Tell Brak	Hordeum vulgare	-23.59	n/a	-6.38	17.62	ABA	01/346	Northern Early Uruk	TBR20
Tell Brak	Hordeum vulgare	-23.74	0.15	-6.38	17.78	none	01/372	Northern Early Uruk	TBR14
Tell Brak	Hordeum vulgare	-20.77	n/a	-6.35	14.72	ABA	01/310	Northern Middle Uruk	TBR08
Tell Brak	Hordeum vulgare	-21.22	0.04	-6.35	15.19	none	00/100	Northern Middle Uruk	TBR53
Tell Brak	Hordeum vulgare	-21.6	0.02	-6.35	15.58	none	01/289	Northern Middle Uruk	TBR07
Tell Brak	Hordeum vulgare	-21.96	0.05	-6.35	15.96	none	01/181	Northern Middle Uruk	TBR26
Tell Brak	Hordeum vulgare	-22.69	0.43	-6.35	16.71	none	01/143	Northern Middle Uruk	TBR06
Tell Brak	Hordeum vulgare	-22.71	n/a	-6.35	16.74	ABA	01/124	Northern Middle Uruk	TBR05
Tell Brak	Hordeum vulgare	-23.09	n/a	-6.35	17.13	ABA	01/124	Northern Middle Uruk	TBR25
Tell Brak	Hordeum vulgare	-23.21	n/a	-6.35	17.25	none	01/364	Northern Middle Uruk	TBR11
Tell Brak	Hordeum vulgare	-23.38	n/a	-6.35	17.43	ABA	00/100	Northern Middle Uruk	TBR49
Tell Brak	Hordeum vulgare	-22.86	n/a	-6.35	16.89	ABA	1982-01-01	Late Uruk	TBR27
Tell Brak	Hordeum vulgare	-23.39	n/a	-6.35	17.45	ABA	98/59	Late Uruk	TBR18
Tell Brak	Hordeum vulgare	-23.96	n/a	-6.35	18.04	ABA	01/102	Late Uruk	TBR03
Tell Brak	Hordeum vulgare	-22.34	0.18	-6.35	16.36	none	1957-01-01	Post-Uruk/pre-Ninevite 5	TBR28
Tell Brak	Hordeum vulgare	-22.59	n/a	-6.35	16.62	ABA	1959-01-01	Post-Uruk/pre-Ninevite 5	TBR29
Tell Brak	Hordeum vulgare	-23.33	n/a	-6.35	17.39	ABA	1980-01-01	Post-Uruk/pre-Ninevite 5	TBR30
Tell Brak	Hordeum vulgare	-23.22	n/a	-6.34	17.28	ABA	98/50	Early Ninevite 5	TBR34
Tell Brak	Hordeum vulgare	-24.18	n/a	-6.34	18.29	ABA	98/24	Early Ninevite 5	TBR32
Tell Brak	Hordeum vulgare	-21.75	n/a	-6.33	15.76	none	00/217	Early Dynastic IIIb	TBR65
Tell Brak	Hordeum vulgare	-21.97	n/a	-6.33	15.99	none	00/168	Early Dynastic IIIb	TBR58
Tell Brak	Hordeum vulgare	-22.34	n/a	-6.33	16.38	none	00/239	Early Dynastic IIIb	TBR59
Tell Brak	Hordeum vulgare	-22.45	n/a	-6.33	16.49	none	00/116	Early Dynastic IIIb	TBR63
Tell Brak	Hordeum vulgare	-22.68	n/a	-6.33	16.72	none	00/226	Early Dynastic IIIb	TBR57
Tell Brak	Hordeum vulgare	-22.77	n/a	-6.33	16.83	none	00/97	Early Dynastic IIIb	TBR62
Tell Brak	Hordeum vulgare	-22.81	n/a	-6.33	16.86	none	00/76	Early Dynastic IIIb	TBR67
Tell Brak	Hordeum vulgare	-22.94	n/a	-6.33	17	none	00/152	Early Dynastic IIIb	TBR64
Tell Brak	Hordeum vulgare	-23.17	0.32	-6.33	17.23	none	00/113	Early Dynastic IIIb	TBR55
Tell Brak	Hordeum vulgare	-23.17	0.28	-6.33	17.24	none	00/117	Early Dynastic IIIb	TBR54
Tell Brak	Hordeum vulgare	-23.22	n/a	-6.33	17.29	none	00/80	Early Dynastic IIIb	TBR60
Tell Brak	Triticum dicoccum	-22.47	0.15	-6.38	16.45	none	01/372	Northern Early Uruk	TBR13
Tell Brak	Triticum dicoccum	-22.94	n/a	-6.38	16.95	ABA	01/375	Northern Early Uruk	TBR21
Tell Brak	Triticum dicoccum	-23.57	n/a	-6.38	17.61	ABA	01/346	Northern Early Uruk	TBR09
Tell Brak	Triticum dicoccum	-23.84	n/a	-6.38	17.89	ABA	01/380	Northern Early Uruk	TBR10
Tell Brak	Triticum dicoccum	-23.02	n/a	-6.35	17.06	ABA	01/354	Northern Middle Uruk	TBR48
Tell Brak	Triticum dicoccum	-23.5	n/a	-6.35	17.55	ABA	01/364	Northern Middle Uruk	TBR02
Tell Brak	Triticum dicoccum	-23.5	n/a	-6.35	17.56	ABA	00/100	Northern Middle Uruk	TBR19
Tell Brak	Triticum dicoccum	-23.51	0.05	-6.35	17.57	ABA	00/88	Northern Middle Uruk	TBR23
Tell Brak	Triticum dicoccum	-23.89	0.13	-6.35	17.97	none	00/88	Northern Middle Uruk	TBR01
Tell Brak	Triticum dicoccum	-22.47	n/a	-6.35	16.49	ABA	98/59	Late Uruk	TBR17
Tell Brak	Triticum dicoccum	-23.37	n/a	-6.35	17.44	ABA	1980-01-01	Post-Uruk/pre-Ninevite 5	TBR44
Tell Brak	Triticum dicoccum	-23.92	n/a	-6.35	18	ABA	1941-01-01	Post-Uruk/pre-Ninevite 5	TBR42
Tell Brak	Triticum dicoccum	-24.23	n/a	-6.35	18.32	ABA	1984-01-01	Post-Uruk/pre-Ninevite 5	TBR45
Tell Brak	Triticum dicoccum	-23.37	n/a	-6.34	17.44	ABA	98/24	Early Ninevite 5	TBR31
Tell Brak	Triticum dicoccum	-23.72	n/a	-6.34	17.8	ABA	98/50	Early Ninevite 5	TBR33
Tell Brak	Triticum dicoccum	-22.99	n/a	-6.33	17.05	none	00/80	Early Dynastic IIIb	TBR61
Tell Brak	Triticum monococcum/dicoccum	-21.92	0.02	-6.33	15.94	none	00/217	Early Dynastic IIIb	TBR66
Tell Brak	Triticum monococcum/dicoccum	-22.27	n/a	-6.33	16.31	none	00/113	Early Dynastic IIIb	TBR56
Tell Brak	Triticum monococcum/dicoccum	-22.34	n/a	-6.33	16.37	none	00/76	Early Dynastic IIIb	TBR68
Tell Brak	Lens culinaris	-24.18	0.04	-6.38	18.24	none	01/372	Northern Early Uruk	TBR15
Tell Brak	Lens culinaris	-22.79	n/a	-6.35	16.82	ABA	00/100	Northern Middle Uruk	TBR50
Tell Brak	Lens culinaris	-23.05	n/a	-6.35	17.09	ABA	01/364	Northern Middle Uruk	TBR12
Tell Brak	Lens culinaris	-23.7	n/a	-6.35	17.77	ABA	01/392	Northern Middle Uruk	TBR36
Tell Brak	Lens culinaris	-24.32	n/a	-6.35	18.42	ABA	00/26	Northern Middle Uruk	TBR37
Tell Brak	Lens culinaris	-22.35	n/a	-6.35	16.36	ABA	01/102	Late Uruk	TBR04
Tell Brak	Lens culinaris	-23.09	n/a	-6.34	17.15	ABA	98/50	Early Ninevite 5	TBR35
Tell Madhur	Hordeum vulgare	-22.04	0.15	-6.46	15.93	ABA	5F 301		TMA01
Tell Madhur	Hordeum vulgare	-22.09	n/a	-6.46	15.99	ABA	5F 301		TMA08
Tell Madhur	Hordeum vulgare	-22.45	0.18	-6.46	16.36	ABA	5F 316		TMA03
Tell Madhur	Hordeum vulgare	-22.51	n/a	-6.46	16.42	ABA	5F 316		TMA15
Tell Madhur	Hordeum vulgare	-22.51	n/a	-6.46	16.42	ABA	5F 301		TMA07
Tell Madhur	Hordeum vulgare	-22.59	n/a	-6.46	16.5	ABA	5F 301		TMA13
Tell Madhur	Hordeum vulgare	-22.64	n/a	-6.46	16.56	ABA	5F 308		TMA09
Tell Madhur	Hordeum vulgare	-22.71	n/a	-6.46	16.63	ABA	5F 316		TMA12
Tell Madhur	Hordeum vulgare	-22.76	n/a	-6.46	16.68	ABA	5F 308		TMA14
Tell Madhur	Hordeum vulgare	-22.8	0.02	-6.46	16.72	ABA	5F 308		TMA02
Tell Madhur	Hordeum vulgare	-23.02	n/a	-6.46	16.96	ABA	6F 101		TMA06
Tell Madhur	Hordeum vulgare	-23.03	n/a	-6.46	16.96	ABA	5F 316		TMA11
Tell Madhur	Hordeum vulgare	-23.04	n/a	-6.46	16.97	ABA	6D 55		TMA04
Tell Madhur	Hordeum vulgare	-23.13	0.81	-6.46	17.07	ABA	5F 308		TMA10
Tell Madhur	Hordeum vulgare	-23.73	0.04	-6.46	17.69	ABA	6D 84		TMA05
Tell Nebi Mend	Hordeum vulgare	-23.86	0.07	-6.35	17.94	ABA	171.4	Early Bronze Age IV	TNM05
Tell Nebi Mend	Hordeum vulgare	-23.5	n/a	-6.33	17.58	ABA	192.7	Early Bronze Age III	TNM03
Tell Nebi Mend	Hordeum vulgare	-23.51	n/a	-6.51	17.4	ABA	105.62/64/66	Iron Age	TNM11
Tell Nebi Mend	Hordeum vulgare	-23.41	n/a	-6.47	17.34	ABA	171.33/39	Late Bronze Age II	TNM26
Tell Nebi Mend	Hordeum vulgare	-23.22	n/a	-6.33	17.29	ABA	192.44	Early Bronze Age III	TNM01
Tell Nebi Mend	Hordeum vulgare	-23.06	n/a	-6.35	17.1	ABA	176.13	Early Bronze Age IV	TNM08
Tell Nebi Mend	Hordeum vulgare	-23.16	n/a	-6.47	17.08	ABA	179.2/3	Late Bronze Age II	TNM28
Tell Nebi Mend	Hordeum vulgare	-23	n/a	-6.34	17.06	ABA	191.21	Early Bronze Age IV	TNM21
Tell Nebi Mend	Hordeum vulgare	-22.94	n/a	-6.33	16.99	ABA	191.44	Early Bronze Age IV	TNM22
Tell Nebi Mend	Hordeum vulgare	-22.84	n/a	-6.35	16.87	ABA	171.28	Early Bronze Age IV	TNM20
Tell Nebi Mend	Hordeum vulgare	-22.61	n/a	-6.35	16.64	ABA	191.4	Early Bronze Age IV	TNM18
Tell Nebi Mend	Hordeum vulgare	-22.55	n/a	-6.34	16.58	ABA	193.7	Early Bronze Age IV	TNM10
Tell Nebi Mend	Hordeum vulgare	-22.53	0.02	-6.33	16.57	ABA	191.47	Early Bronze Age IV	TNM23
Tell Nebi Mend	Hordeum vulgare	-22.58	n/a	-6.47	16.48	ABA	176.1/2	Late Bronze Age II	TNM27
Tell Nebi Mend	Hordeum vulgare	-22.49	n/a	-6.45	16.4	ABA	200.87	Late Bronze Age I	TNM25
Tell Nebi Mend	Hordeum vulgare	-22.28	n/a	-6.33	16.32	ABA	192.45	Early Bronze Age III	TNM24
Tell Nebi Mend	Hordeum vulgare	-22.08	n/a	-6.51	15.92	ABA	208.88	Late Bronze Age /Early Iron Age	TNM15
Tell Nebi Mend	Triticum dicoccum	-23.1	0.16	-6.51	16.98	ABA	105.62/64/66	Iron Age	TNM12
Tell Nebi Mend	Triticum aestivum/durum	-21.32	0.05	-6.35	15.3	ABA	191.4	Early Bronze Age IV	TNM09
Tell Nebi Mend	Triticum aestivum/durum	-22.55	n/a	-6.47	16.45	ABA	179.2/3	Late Bronze Age II	TNM30
Tell Nebi Mend	Triticum aestivum/durum	-22.47	n/a	-6.51	16.32	ABA	208.88	Late Bronze Age /Early Iron Age	TNM16
Tell Nebi Mend	Lens culinaris	-24.63	0.05	-6.33	18.77	ABA	192.44	Early Bronze Age III	TNM02
Tell Nebi Mend	Lens culinaris	-23.8	n/a	-6.33	17.89	ABA	192.7	Early Bronze Age III	TNM04
Tell Nebi Mend	Lens culinaris	-23.67	n/a	-6.47	17.61	ABA	176.1/2	Late Bronze Age II	TNM32
Tell Nebi Mend	Lens culinaris	-22.95	0.05	-6.51	16.83	ABA	105.62/64/66	Iron Age	TNM13
Tell Nebi Mend	Pisum sativum	-22.29	n/a	-6.35	16.31	ABA	171.4	Early Bronze Age IV	TNM31
Tell Nebi Mend	Vicia eriliva	-23.07	n/a	-6.35	17.12	ABA	171.4	Early Bronze Age IV	TNM07
Tell Nebi Mend	Vicia eriliva	-24.82	n/a	-6.51	18.77	ABA	105.62/64/66	Iron Age	TNM14
Site	Taxon	?¹³C mean	?¹³C std. dev.	?¹³C air (AIRCO2 LOESS)	?¹³C	Chemical treatment	Additional sample details	Sample period (if available)	Accession number
Abu Hureyra	Hordeum sativum	-24.75	n/a	-6.54	18.67	ABA			ABU66
Abu Hureyra	Hordeum sativum	-22.84	n/a	-6.54	16.68	ABA			ABU68
Abu Hureyra	Hordeum sativum	-22.75	n/a	-6.54	16.59	ABA			ABU81
Abu Hureyra	Hordeum sativum	-21.91	0.11	-6.54	15.72	ABA			ABU74
Abu Hureyra	Hordeum sativum	-21.79	0.15	-6.54	15.59	ABA			ABU80
Abu Hureyra	Hordeum sativum	-21.45	0.14	-6.54	15.24	ABA			ABU77
Abu Salabikh	Hordeum vulgare	-24.76	0.13	-6.37	18.86	ABA	2464	Early Dynastic III	ABS01
Abu Salabikh	Hordeum vulgare	-24.65	n/a	-6.37	18.74	ABA	3316		ABS09
Abu Salabikh	Hordeum vulgare	-24.13	n/a	-6.37	18.2	ABA	5607		ABS05
Abu Salabikh	Hordeum vulgare	-24.1	0.18	-6.37	18.16	none	3317		ABS11
Abu Salabikh	Hordeum vulgare	-24.08	n/a	-6.37	18.14	ABA	3314		ABS14
Abu Salabikh	Hordeum vulgare	-24.06	n/a	-6.37	18.12	ABA	2433	Early Dynastic III	ABS07
Abu Salabikh	Hordeum vulgare	-23.95	n/a	-6.37	18.01	ABA	3312		ABS12
Abu Salabikh	Hordeum vulgare	-23.83	n/a	-6.37	17.89	ABA	3313		ABS08
Abu Salabikh	Hordeum vulgare	-23.78	n/a	-6.37	17.83	ABA	3315		ABS13
Abu Salabikh	Hordeum vulgare	-23.56	0.16	-6.37	17.6	none	2141		ABS10
Abu Salabikh	Hordeum vulgare	-23.52	n/a	-6.37	17.56	ABA	3308		ABS06
Abu Salabikh	Hordeum vulgare	-23.18	0.84	-6.37	17.2	ABA	8304		ABS15
Abu Salabikh	Triticum dicoccum	-24.57	n/a	-6.37	18.66	ABA	2464	Early Dynastic III	ABS03
Abu Salabikh	Triticum monococcum	-24.46	0.05	-6.37	18.54	ABA	2464	Early Dynastic III	ABS02
Abu Salabikh	Triticum monococcum/dicoccum	-24.56	n/a	-6.37	18.65	ABA	2464	Early Dynastic III	ABS04
Ain Ghazal	Hordeum vulgare	-23.43	n/a	-6.55	17.29	ABA			AGH158G
Ain Ghazal	Hordeum vulgare	-23.4	n/a	-6.55	17.26	ABA	8		AGH161G
Ain Ghazal	Hordeum vulgare	-23.36	n/a	-6.55	17.21	ABA			AGH154G
Ain Ghazal	Hordeum vulgare	-23.3	n/a	-6.55	17.15	ABA			AGH160G
Ain Ghazal	Hordeum vulgare	-23.28	n/a	-6.55	17.14	ABA			AGH155G
Ain Ghazal	Hordeum vulgare	-23.28	n/a	-6.55	17.13	ABA	57	Middle PPNB-3	AGH156G
Ain Ghazal	Hordeum vulgare	-23.09	n/a	-6.55	16.94	ABA	155		AGH153G
Ain Ghazal	Hordeum vulgare	-23.05	n/a	-6.55	16.89	ABA			AGH157G
Ain Ghazal	Hordeum vulgare	-22.86	0.06	-6.55	16.7	ABA	56		AGH159G
Ain Ghazal	Lens culinaris	-22.16	n/a	-6.55	15.96	ABA		Late PPNB	AGH163L
Ain Ghazal	Lens culinaris	-21.91	n/a	-6.55	15.71	ABA		Late PPNB?	AGH162L
Ain Ghazal	Pisum sativum	-23.26	n/a	-6.55	17.11	ABA	57	Middle PPNB-3	AGH164P
Ain Ghazal	Pisum sativum	-22.57	0.25	-6.55	16.39	ABA	129		AGH165P
Ain Ghazal	Pisum sativum	-21.96	n/a	-6.55	15.76	ABA	161		AGH166P
Ain Ghazal	Pisum sativum	-21.94	n/a	-6.55	15.74	ABA	164		AGH167P
Ain Ghazal	Pisum sativum	-21.56	0.23	-6.55	15.35	ABA	214		AGH168P
Assiros Toumba	Hordeum vulgare	-24.71	n/a	-6.48	18.69	ABA	4369		ASI10G
Assiros Toumba	Hordeum vulgare	-24.69	n/a	-6.48	18.67	ABA	3536		ASI08G
Assiros Toumba	Hordeum vulgare	-24.35	n/a	-6.48	18.32	ABA	5121		ASI14G
Assiros Toumba	Hordeum vulgare	-24.34	n/a	-6.48	18.3	ABA	4339		ASI09G
Assiros Toumba	Hordeum vulgare	-24.32	n/a	-6.48	18.29	ABA	5105		ASI12G
Assiros Toumba	Hordeum vulgare	-24.25	n/a	-6.48	18.21	ABA	3539		ASI30G
Assiros Toumba	Hordeum vulgare	-24.08	n/a	-6.48	18.04	ABA	5092		ASI18G
Assiros Toumba	Hordeum vulgare	-24.07	0.11	-6.48	18.03	ABA	3215		ASI16G
Assiros Toumba	Hordeum vulgare	-23.94	n/a	-6.48	17.89	ABA	5108		ASI19G
Assiros Toumba	Hordeum vulgare	-23.91	n/a	-6.48	17.86	ABA	5047		ASI11G
Assiros Toumba	Hordeum vulgare	-23.78	n/a	-6.48	17.72	ABA	5116		ASI13G
Assiros Toumba	Hordeum vulgare	-23.77	0	-6.48	17.71	ABA	2624		ASI03G
Assiros Toumba	Hordeum vulgare	-23.62	n/a	-6.48	17.55	ABA	2534		ASI15G
Assiros Toumba	Hordeum vulgare	-23.52	0.05	-6.48	17.45	ABA	2670		ASI05G
Assiros Toumba	Hordeum vulgare	-23.44	n/a	-6.48	17.37	ABA	2697		ASI06G
Assiros Toumba	Hordeum vulgare	-23.42	n/a	-6.48	17.35	ABA	2695		ASI07G
Assiros Toumba	Lens culinaris	-25.82	0.09	-6.48	19.86	ABA	4349		ASI04L
Assiros Toumba	Lens culinaris	-22.61	0.25	-6.48	16.5	ABA	2624		ASI17L
Assiros Toumba	Triticum diococcum	-23.51	n/a	-6.48	17.44	none			ASI630EM
Assiros Toumba	Triticum diococcum	-23.26	n/a	-6.48	17.18	none	Pit 202		ASI3219EM
Assiros Toumba	Triticum diococcum	-23.12	n/a	-6.48	17.03	none	Pit 141		ASI4656EM
Assiros Toumba	Triticum diococcum	-23.09	n/a	-6.48	17	none	NW2		ASI2700EM
Assiros Toumba	Triticum diococcum	-23.08	n/a	-6.48	16.99	none	Floor SE1		ASI2308EM
Assiros Toumba	Triticum diococcum	-23.08	n/a	-6.48	16.99	none	Pit R1		ASI2591EM
Assiros Toumba	Triticum diococcum	-23.01	n/a	-6.48	16.92	none			ASI1136EM
Assiros Toumba	Triticum diococcum	-23	n/a	-6.48	16.91	none			ASI1021EM
Assiros Toumba	Triticum diococcum	-22.82	n/a	-6.48	16.72	none	Pit J		ASI5120EM
Assiros Toumba	Triticum diococcum	-22.81	n/a	-6.48	16.71	none	Floor E		ASI5080EM
Assiros Toumba	Triticum diococcum	-22.78	n/a	-6.48	16.68	none	Bin A		ASI5035EM
Assiros Toumba	Triticum diococcum	-22.73	n/a	-6.48	16.63	none			ASI735EM
Assiros Toumba	Triticum diococcum	-22.69	n/a	-6.48	16.59	none	Bin B		ASI4224EM
Assiros Toumba	Triticum diococcum	-22.53	n/a	-6.48	16.42	none	NW1		ASI2691EM
Assiros Toumba	Triticum diococcum	-22.45	n/a	-6.48	16.34	none			ASI907EM
Assiros Toumba	Triticum diococcum	-22.38	n/a	-6.48	16.26	none	Floor NE		ASI5126EM
Assiros Toumba	Triticum monococcum	-24.19	n/a	-6.48	18.15	none			ASI1007EK
Assiros Toumba	Triticum monococcum	-24.06	n/a	-6.48	18.01	none	Bin X		ASI2648EK
Assiros Toumba	Triticum monococcum	-23.96	n/a	-6.48	17.91	none	Bin E		ASI2427EK
Assiros Toumba	Triticum monococcum	-23.92	n/a	-6.48	17.87	none			ASI906EK
Assiros Toumba	Triticum monococcum	-23.77	n/a	-6.48	17.71	none			ASI3202EK
Assiros Toumba	Triticum monococcum	-23.76	n/a	-6.48	17.7	none	Bin P		ASI2565EK
Assiros Toumba	Triticum monococcum	-23.74	n/a	-6.48	17.68	none	Bin M		ASI2540EK
Assiros Toumba	Triticum monococcum	-23.59	n/a	-6.48	17.52	none	Bin L		ASI2506EK
Assiros Toumba	Triticum monococcum	-23.58	n/a	-6.48	17.51	none	Pit 203		ASI3529EK
Assiros Toumba	Triticum monococcum	-23.56	n/a	-6.48	17.49	none	Bin U		ASI2637EK
Assiros Toumba	Triticum monococcum	-23.52	n/a	-6.48	17.45	none	Bin A		ASI2292EK
Assiros Toumba	Triticum monococcum	-23.49	n/a	-6.48	17.42	none			ASI1115EK
Assiros Toumba	Triticum monococcum	-23.48	n/a	-6.48	17.41	none	Bin G		ASI2469EK
Assiros Toumba	Triticum monococcum	-23.48	n/a	-6.48	17.41	none	SC 7b		ASI2593EK
Assiros Toumba	Triticum monococcum	-23.45	n/a	-6.48	17.38	none			ASI1000EK
Assiros Toumba	Triticum monococcum	-23.45	n/a	-6.48	17.38	none			ASI1026EK
Assiros Toumba	Triticum monococcum	-23.44	n/a	-6.48	17.37	none	Bin H		ASI2455EK
Assiros Toumba	Triticum monococcum	-23.42	n/a	-6.48	17.35	none	Basket C		ASI2459EK
Assiros Toumba	Triticum monococcum	-23.32	n/a	-6.48	17.24	none	Bin G		ASI2496EK
Assiros Toumba	Triticum monococcum	-23.29	n/a	-6.48	17.21	none			ASI965EK
Assiros Toumba	Triticum monococcum	-23.23	n/a	-6.48	17.15	none	SE 4		ASI2545EK
Assiros Toumba	Triticum monococcum	-23.2	n/a	-6.48	17.12	none	Street A		ASI4396EK
Assiros Toumba	Triticum monococcum	-23.11	n/a	-6.48	17.02	none			ASI927EK
Assiros Toumba	Triticum monococcum	-22.96	n/a	-6.48	16.87	none			ASI739EK
Assiros Toumba	Triticum Spelta	-23.37	n/a	-6.48	17.3	none	Pit R1		ASI2591SP
Assiros Toumba	Triticum Spelta	-23.31	n/a	-6.48	17.23	none	Pit 108		ASI4206SP
Assiros Toumba	Triticum Spelta	-23.21	n/a	-6.48	17.13	none			ASI630SP
Assiros Toumba	Triticum Spelta	-23.11	n/a	-6.48	17.02	none			ASI1136SP
Assiros Toumba	Triticum Spelta	-23.1	n/a	-6.48	17.01	none	Pit 202		ASI3219SP
Assiros Toumba	Triticum Spelta	-23.03	n/a	-6.48	16.94	none	Floor E		ASI5080SP
Assiros Toumba	Triticum Spelta	-23	n/a	-6.48	16.91	none			ASI735SP
Assiros Toumba	Triticum Spelta	-22.95	n/a	-6.48	16.86	none			ASI907SP
Assiros Toumba	Triticum Spelta	-22.9	n/a	-6.48	16.81	none			ASI1021SP
Assiros Toumba	Triticum Spelta	-22.71	n/a	-6.48	16.61	none	Pit J		ASI5120SP
Assiros Toumba	Triticum Spelta	-22.31	n/a	-6.48	16.19	none	NW1		ASI2691SP
Assiros Toumba	Vicia eriliva	-25.86	n/a	-6.48	19.9	ABA	2221		ASI01V
Assiros Toumba	Vicia eriliva	-25.65	0.07	-6.48	19.67	ABA	2569		ASI02V
Assiros Toumba	Vicia eriliva	-24.18	n/a	-6.48	18.14	ABA	4201		ASI29V
Çatalhöyük	Hordeum vulgare	-21.84	n/a	-6.6	15.58	ABA	11	1227	CAT185
Çatalhöyük	Hordeum vulgare	-22.97	0.29	-6.6	16.75	ABA	6030	11900	CAT190
Çatalhöyük	Hordeum vulgare	-22.33	n/a	-6.6	16.09	ABA	3	E VI 50	CAT207
Çatalhöyük	Hordeum vulgare	-21.5	n/a	-6.6	15.23	ABA	7	E VII 24	CAT208
Çatalhöyük	Hordeum vulgare	-21.46	n/a	-6.6	15.19	ABA	6	E VI 24	CAT206
Çatalhöyük	Lens culinaris	-23.48	n/a	-6.6	17.28	ABA	none	1314	CAT179
Çatalhöyük	Lens culinaris	-23.01	n/a	-6.6	16.8	ABA	144	1344	CAT186
Çatalhöyük	Pisum sativum	-23.45	0.07	-6.6	17.25	ABA	31	E VI 25	CAT222
Çatalhöyük	Pisum sativum	-22.66	n/a	-6.6	16.43	ABA	32	A II 1	CAT210
Çatalhöyük	Pisum sativum	-22.15	n/a	-6.6	15.9	ABA	8505	16498	CAT187
Çatalhöyük	Pisum sativum	-21.77	n/a	-6.6	15.5	ABA		E IV	CAT211
Çatalhöyük	Pisum sativum	-21.73	n/a	-6.6	15.47	ABA	6070	11911	CAT194
Çatalhöyük	Pisum sativum	-20.84	0.11	-6.6	14.55	ABA	66	E V 8	CAT225
Çatalhöyük	Triticum aestivum/durum	-23.09	n/a	-6.6	16.88	ABA	6058	11906	CAT193
Çatalhöyük	Triticum aestivum/durum	-22.64	n/a	-6.6	16.41	ABA	2	E VII 25	CAT216
Çatalhöyük	Triticum aestivum/durum	-22.33	n/a	-6.6	16.09	ABA	38	E VI 2	CAT220
Çatalhöyük	Triticum dicoccum	-24.26	0.07	-6.6	18.1	ABA	5	A VI 3	CAT209
Çatalhöyük	Triticum dicoccum	-23.85	0.06	-6.6	17.67	ABA	29	E VI 1	CAT215
Çatalhöyük	Triticum dicoccum	-22.86	n/a	-6.6	16.64	ABA	34	E VI 1	CAT214
Çatalhöyük	Triticum monococcum	-22.29	n/a	-6.6	16.05	ABA	21	E VI 17	CAT219
Çatalhöyük	Triticum monococcum	-22.18	n/a	-6.6	15.93	ABA	45	E VI 17	CAT218
Çatalhöyük	Triticum monococcum	-22.18	n/a	-6.6	15.93	ABA	37	E VI 17	CAT217
Çatalhöyük	Triticum monococcum/dicoccum	-23.43	0.33	-6.6	17.24	ABA	1	E VII 34	CAT224
Çatalhöyük	Triticum monococcum/dicoccum	-22.92	n/a	-6.6	16.71	ABA	8413	16480	CAT189
Çatalhöyük	Triticum monococcum/dicoccum	-22.53	n/a	-6.6	16.3	ABA	8413	16480	CAT188
Khirbet Fâris	Hordeum vulgare	-23.73	0.01	-6.38	17.76	none	35a	5 - 9th C.	KHF37
Khirbet Fâris	Hordeum vulgare	-23.67	n/a	-6.38	17.7	ABA	35a	5 - 9th C.	KHF05
Khirbet Fâris	Hordeum vulgare	-23.62	n/a	-6.43	17.6	ABA	270	13th C.	KHF23
Khirbet Fâris	Hordeum vulgare	-23.42	n/a	-6.38	17.45	ABA	198	5 - 13th C.	KHF07
Khirbet Fâris	Hordeum vulgare	-23.1	n/a	-6.38	17.12	ABA	272	5 - 13th C.	KHF09
Khirbet Fâris	Hordeum vulgare	-22.85	n/a	-6.38	16.85	ABA	73	5 - 9th C.	KHF01
Khirbet Fâris	Hordeum vulgare	-22.79	0.04	-6.43	16.74	none	246		KHF34
Khirbet Fâris	Hordeum vulgare	-22.72	0.06	-6.43	16.67	none	256		KHF33
Khirbet Fâris	Hordeum vulgare	-22.5	n/a	-6.38	16.49	ABA	260	5 - 13th C.	KHF08
Khirbet Fâris	Hordeum vulgare	-22.5	n/a	-6.43	16.44	ABA	xxx	13th C.	KHF19
Khirbet Fâris	Hordeum vulgare	-22.09	n/a	-6.43	16.02	ABA	263	13th C.	KHF26
Khirbet Fâris	Hordeum vulgare	-21.88	n/a	-6.38	15.84	ABA	45	5 - 9th C.	KHF02
Khirbet Fâris	Lens culinaris	-21.57	n/a	-6.38	15.52	none	262	5 - 9th C.	KHF40
Khirbet Fâris	Lens culinaris	-21.53	n/a	-6.43	15.43	ABA	xxx	13th C.	KHF21
Khirbet Fâris	Lens culinaris	-21.34	n/a	-6.43	15.24	none	246		KHF38
Khirbet Fâris	Triticum aestivum	-22.01	n/a	-6.38	15.98	ABA	272	5 - 13th C.	KHF13
Khirbet Fâris	Triticum aestivum	-21.77	n/a	-6.38	15.73	ABA	45	5 - 9th C.	KHF03
Khirbet Fâris	Triticum aestivum	-21.67	n/a	-6.38	15.63	ABA	198	5 - 13th C.	KHF11
Khirbet Fâris	Triticum aestivum	-21.56	n/a	-6.38	15.51	ABA	260	5 - 13th C.	KHF16
Khirbet Fâris	Triticum aestivum	-20.88	n/a	-6.43	14.75	none	246		KHF35
Khirbet Fâris	Triticum aestivum/durum	-22.72	0.07	-6.38	16.72	ABA	35a	5 - 9th C.	KHF06
Khirbet Fâris	Triticum aestivum/durum	-21.69	n/a	-6.43	15.59	ABA	274	13th C.	KHF27
Khirbet Fâris	Triticum durum	-22.23	n/a	-6.38	16.21	ABA	45	5 - 9th C.	KHF04
Khirbet Fâris	Triticum durum	-22.01	n/a	-6.38	15.98	ABA	198	5 - 13th C.	KHF10
Khirbet Fâris	Triticum durum	-21.94	n/a	-6.43	15.86	ABA	270	13th C.	KHF14
Khirbet Fâris	Triticum durum	-21.91	n/a	-6.38	15.88	ABA	272	5 - 13th C.	KHF24
Khirbet Fâris	Triticum durum	-21.8	n/a	-6.38	15.76	ABA	260	5 - 13th C.	KHF17
Khirbet Fâris	Triticum durum	-21.19	n/a	-6.43	15.08	ABA	263	13th C.	KHF29
Khirbet Fâris	Vicia eriliva	-22.54	n/a	-6.38	16.53	ABA	73	5 - 9th C.	KHF31
Khirbet Fâris	Vicia eriliva	-22.17	0.09	-6.43	16.09	none	131	13th C.	KHF39
Khirbet Fâris	Vicia eriliva	-22.13	n/a	-6.43	16.05	ABA	xxx	13th C.	KHF22
Khirbet Fâris	Vicia eriliva	-21.93	0.13	-6.43	15.84	none	256		KHF32
Khirbet Fâris	Vicia eriliva	-21.72	n/a	-6.43	15.63	ABA	263	13th C.	KHF30
Khirbet Fâris	Vicia eriliva	-21.47	0.03	-6.43	15.36	none	280		KHF36
Tell Brak	Hordeum vulgare	-23.33	n/a	-6.38	17.35	ABA	01/380	Northern Early Uruk	TBR24
Tell Brak	Hordeum vulgare	-23.47	n/a	-6.38	17.5	ABA	01/375	Northern Early Uruk	TBR22
Tell Brak	Hordeum vulgare	-23.59	n/a	-6.38	17.62	ABA	01/346	Northern Early Uruk	TBR20
Tell Brak	Hordeum vulgare	-23.74	0.15	-6.38	17.78	none	01/372	Northern Early Uruk	TBR14
Tell Brak	Hordeum vulgare	-20.77	n/a	-6.35	14.72	ABA	01/310	Northern Middle Uruk	TBR08
Tell Brak	Hordeum vulgare	-21.22	0.04	-6.35	15.19	none	00/100	Northern Middle Uruk	TBR53
Tell Brak	Hordeum vulgare	-21.6	0.02	-6.35	15.58	none	01/289	Northern Middle Uruk	TBR07
Tell Brak	Hordeum vulgare	-21.96	0.05	-6.35	15.96	none	01/181	Northern Middle Uruk	TBR26
Tell Brak	Hordeum vulgare	-22.69	0.43	-6.35	16.71	none	01/143	Northern Middle Uruk	TBR06
Tell Brak	Hordeum vulgare	-22.71	n/a	-6.35	16.74	ABA	01/124	Northern Middle Uruk	TBR05
Tell Brak	Hordeum vulgare	-23.09	n/a	-6.35	17.13	ABA	01/124	Northern Middle Uruk	TBR25
Tell Brak	Hordeum vulgare	-23.21	n/a	-6.35	17.25	none	01/364	Northern Middle Uruk	TBR11
Tell Brak	Hordeum vulgare	-23.38	n/a	-6.35	17.43	ABA	00/100	Northern Middle Uruk	TBR49
Tell Brak	Hordeum vulgare	-22.86	n/a	-6.35	16.89	ABA	1982-01-01	Late Uruk	TBR27
Tell Brak	Hordeum vulgare	-23.39	n/a	-6.35	17.45	ABA	98/59	Late Uruk	TBR18
Tell Brak	Hordeum vulgare	-23.96	n/a	-6.35	18.04	ABA	01/102	Late Uruk	TBR03
Tell Brak	Hordeum vulgare	-22.34	0.18	-6.35	16.36	none	1957-01-01	Post-Uruk/pre-Ninevite 5	TBR28
Tell Brak	Hordeum vulgare	-22.59	n/a	-6.35	16.62	ABA	1959-01-01	Post-Uruk/pre-Ninevite 5	TBR29
Tell Brak	Hordeum vulgare	-23.33	n/a	-6.35	17.39	ABA	1980-01-01	Post-Uruk/pre-Ninevite 5	TBR30
Tell Brak	Hordeum vulgare	-23.22	n/a	-6.34	17.28	ABA	98/50	Early Ninevite 5	TBR34
Tell Brak	Hordeum vulgare	-24.18	n/a	-6.34	18.29	ABA	98/24	Early Ninevite 5	TBR32
Tell Brak	Hordeum vulgare	-21.75	n/a	-6.33	15.76	none	00/217	Early Dynastic IIIb	TBR65
Tell Brak	Hordeum vulgare	-21.97	n/a	-6.33	15.99	none	00/168	Early Dynastic IIIb	TBR58
Tell Brak	Hordeum vulgare	-22.34	n/a	-6.33	16.38	none	00/239	Early Dynastic IIIb	TBR59
Tell Brak	Hordeum vulgare	-22.45	n/a	-6.33	16.49	none	00/116	Early Dynastic IIIb	TBR63
Tell Brak	Hordeum vulgare	-22.68	n/a	-6.33	16.72	none	00/226	Early Dynastic IIIb	TBR57
Tell Brak	Hordeum vulgare	-22.77	n/a	-6.33	16.83	none	00/97	Early Dynastic IIIb	TBR62
Tell Brak	Hordeum vulgare	-22.81	n/a	-6.33	16.86	none	00/76	Early Dynastic IIIb	TBR67
Tell Brak	Hordeum vulgare	-22.94	n/a	-6.33	17	none	00/152	Early Dynastic IIIb	TBR64
Tell Brak	Hordeum vulgare	-23.17	0.32	-6.33	17.23	none	00/113	Early Dynastic IIIb	TBR55
Tell Brak	Hordeum vulgare	-23.17	0.28	-6.33	17.24	none	00/117	Early Dynastic IIIb	TBR54
Tell Brak	Hordeum vulgare	-23.22	n/a	-6.33	17.29	none	00/80	Early Dynastic IIIb	TBR60
Tell Brak	Triticum dicoccum	-22.47	0.15	-6.38	16.45	none	01/372	Northern Early Uruk	TBR13
Tell Brak	Triticum dicoccum	-22.94	n/a	-6.38	16.95	ABA	01/375	Northern Early Uruk	TBR21
Tell Brak	Triticum dicoccum	-23.57	n/a	-6.38	17.61	ABA	01/346	Northern Early Uruk	TBR09
Tell Brak	Triticum dicoccum	-23.84	n/a	-6.38	17.89	ABA	01/380	Northern Early Uruk	TBR10
Tell Brak	Triticum dicoccum	-23.02	n/a	-6.35	17.06	ABA	01/354	Northern Middle Uruk	TBR48
Tell Brak	Triticum dicoccum	-23.5	n/a	-6.35	17.55	ABA	01/364	Northern Middle Uruk	TBR02
Tell Brak	Triticum dicoccum	-23.5	n/a	-6.35	17.56	ABA	00/100	Northern Middle Uruk	TBR19
Tell Brak	Triticum dicoccum	-23.51	0.05	-6.35	17.57	ABA	00/88	Northern Middle Uruk	TBR23
Tell Brak	Triticum dicoccum	-23.89	0.13	-6.35	17.97	none	00/88	Northern Middle Uruk	TBR01
Tell Brak	Triticum dicoccum	-22.47	n/a	-6.35	16.49	ABA	98/59	Late Uruk	TBR17
Tell Brak	Triticum dicoccum	-23.37	n/a	-6.35	17.44	ABA	1980-01-01	Post-Uruk/pre-Ninevite 5	TBR44
Tell Brak	Triticum dicoccum	-23.92	n/a	-6.35	18	ABA	1941-01-01	Post-Uruk/pre-Ninevite 5	TBR42
Tell Brak	Triticum dicoccum	-24.23	n/a	-6.35	18.32	ABA	1984-01-01	Post-Uruk/pre-Ninevite 5	TBR45
Tell Brak	Triticum dicoccum	-23.37	n/a	-6.34	17.44	ABA	98/24	Early Ninevite 5	TBR31
Tell Brak	Triticum dicoccum	-23.72	n/a	-6.34	17.8	ABA	98/50	Early Ninevite 5	TBR33
Tell Brak	Triticum dicoccum	-22.99	n/a	-6.33	17.05	none	00/80	Early Dynastic IIIb	TBR61
Tell Brak	Triticum monococcum/dicoccum	-21.92	0.02	-6.33	15.94	none	00/217	Early Dynastic IIIb	TBR66
Tell Brak	Triticum monococcum/dicoccum	-22.27	n/a	-6.33	16.31	none	00/113	Early Dynastic IIIb	TBR56
Tell Brak	Triticum monococcum/dicoccum	-22.34	n/a	-6.33	16.37	none	00/76	Early Dynastic IIIb	TBR68
Tell Brak	Lens culinaris	-24.18	0.04	-6.38	18.24	none	01/372	Northern Early Uruk	TBR15
Tell Brak	Lens culinaris	-22.79	n/a	-6.35	16.82	ABA	00/100	Northern Middle Uruk	TBR50
Tell Brak	Lens culinaris	-23.05	n/a	-6.35	17.09	ABA	01/364	Northern Middle Uruk	TBR12
Tell Brak	Lens culinaris	-23.7	n/a	-6.35	17.77	ABA	01/392	Northern Middle Uruk	TBR36
Tell Brak	Lens culinaris	-24.32	n/a	-6.35	18.42	ABA	00/26	Northern Middle Uruk	TBR37
Tell Brak	Lens culinaris	-22.35	n/a	-6.35	16.36	ABA	01/102	Late Uruk	TBR04
Tell Brak	Lens culinaris	-23.09	n/a	-6.34	17.15	ABA	98/50	Early Ninevite 5	TBR35
Tell Madhur	Hordeum vulgare	-22.04	0.15	-6.46	15.93	ABA	5F 301		TMA01
Tell Madhur	Hordeum vulgare	-22.09	n/a	-6.46	15.99	ABA	5F 301		TMA08
Tell Madhur	Hordeum vulgare	-22.45	0.18	-6.46	16.36	ABA	5F 316		TMA03
Tell Madhur	Hordeum vulgare	-22.51	n/a	-6.46	16.42	ABA	5F 316		TMA15
Tell Madhur	Hordeum vulgare	-22.51	n/a	-6.46	16.42	ABA	5F 301		TMA07
Tell Madhur	Hordeum vulgare	-22.59	n/a	-6.46	16.5	ABA	5F 301		TMA13
Tell Madhur	Hordeum vulgare	-22.64	n/a	-6.46	16.56	ABA	5F 308		TMA09
Tell Madhur	Hordeum vulgare	-22.71	n/a	-6.46	16.63	ABA	5F 316		TMA12
Tell Madhur	Hordeum vulgare	-22.76	n/a	-6.46	16.68	ABA	5F 308		TMA14
Tell Madhur	Hordeum vulgare	-22.8	0.02	-6.46	16.72	ABA	5F 308		TMA02
Tell Madhur	Hordeum vulgare	-23.02	n/a	-6.46	16.96	ABA	6F 101		TMA06
Tell Madhur	Hordeum vulgare	-23.03	n/a	-6.46	16.96	ABA	5F 316		TMA11
Tell Madhur	Hordeum vulgare	-23.04	n/a	-6.46	16.97	ABA	6D 55		TMA04
Tell Madhur	Hordeum vulgare	-23.13	0.81	-6.46	17.07	ABA	5F 308		TMA10
Tell Madhur	Hordeum vulgare	-23.73	0.04	-6.46	17.69	ABA	6D 84		TMA05
Tell Nebi Mend	Hordeum vulgare	-23.86	0.07	-6.35	17.94	ABA	171.4	Early Bronze Age IV	TNM05
Tell Nebi Mend	Hordeum vulgare	-23.5	n/a	-6.33	17.58	ABA	192.7	Early Bronze Age III	TNM03
Tell Nebi Mend	Hordeum vulgare	-23.51	n/a	-6.51	17.4	ABA	105.62/64/66	Iron Age	TNM11
Tell Nebi Mend	Hordeum vulgare	-23.41	n/a	-6.47	17.34	ABA	171.33/39	Late Bronze Age II	TNM26
Tell Nebi Mend	Hordeum vulgare	-23.22	n/a	-6.33	17.29	ABA	192.44	Early Bronze Age III	TNM01
Tell Nebi Mend	Hordeum vulgare	-23.06	n/a	-6.35	17.1	ABA	176.13	Early Bronze Age IV	TNM08
Tell Nebi Mend	Hordeum vulgare	-23.16	n/a	-6.47	17.08	ABA	179.2/3	Late Bronze Age II	TNM28
Tell Nebi Mend	Hordeum vulgare	-23	n/a	-6.34	17.06	ABA	191.21	Early Bronze Age IV	TNM21
Tell Nebi Mend	Hordeum vulgare	-22.94	n/a	-6.33	16.99	ABA	191.44	Early Bronze Age IV	TNM22
Tell Nebi Mend	Hordeum vulgare	-22.84	n/a	-6.35	16.87	ABA	171.28	Early Bronze Age IV	TNM20
Tell Nebi Mend	Hordeum vulgare	-22.61	n/a	-6.35	16.64	ABA	191.4	Early Bronze Age IV	TNM18
Tell Nebi Mend	Hordeum vulgare	-22.55	n/a	-6.34	16.58	ABA	193.7	Early Bronze Age IV	TNM10
Tell Nebi Mend	Hordeum vulgare	-22.53	0.02	-6.33	16.57	ABA	191.47	Early Bronze Age IV	TNM23
Tell Nebi Mend	Hordeum vulgare	-22.58	n/a	-6.47	16.48	ABA	176.1/2	Late Bronze Age II	TNM27
Tell Nebi Mend	Hordeum vulgare	-22.49	n/a	-6.45	16.4	ABA	200.87	Late Bronze Age I	TNM25
Tell Nebi Mend	Hordeum vulgare	-22.28	n/a	-6.33	16.32	ABA	192.45	Early Bronze Age III	TNM24
Tell Nebi Mend	Hordeum vulgare	-22.08	n/a	-6.51	15.92	ABA	208.88	Late Bronze Age /Early Iron Age	TNM15
Tell Nebi Mend	Triticum dicoccum	-23.1	0.16	-6.51	16.98	ABA	105.62/64/66	Iron Age	TNM12
Tell Nebi Mend	Triticum aestivum/durum	-21.32	0.05	-6.35	15.3	ABA	191.4	Early Bronze Age IV	TNM09
Tell Nebi Mend	Triticum aestivum/durum	-22.55	n/a	-6.47	16.45	ABA	179.2/3	Late Bronze Age II	TNM30
Tell Nebi Mend	Triticum aestivum/durum	-22.47	n/a	-6.51	16.32	ABA	208.88	Late Bronze Age /Early Iron Age	TNM16
Tell Nebi Mend	Lens culinaris	-24.63	0.05	-6.33	18.77	ABA	192.44	Early Bronze Age III	TNM02
Tell Nebi Mend	Lens culinaris	-23.8	n/a	-6.33	17.89	ABA	192.7	Early Bronze Age III	TNM04
Tell Nebi Mend	Lens culinaris	-23.67	n/a	-6.47	17.61	ABA	176.1/2	Late Bronze Age II	TNM32
Tell Nebi Mend	Lens culinaris	-22.95	0.05	-6.51	16.83	ABA	105.62/64/66	Iron Age	TNM13
Tell Nebi Mend	Pisum sativum	-22.29	n/a	-6.35	16.31	ABA	171.4	Early Bronze Age IV	TNM31
Tell Nebi Mend	Vicia eriliva	-23.07	n/a	-6.35	17.12	ABA	171.4	Early Bronze Age IV	TNM07
Tell Nebi Mend	Vicia eriliva	-24.82	n/a	-6.51	18.77	ABA	105.62/64/66	Iron Age	TNM14
